# Supplementary material for: Inferences of evolutionary history of a widely distributed mangrove species, Bruguiera gymnorrhiza, in the Indo-West Pacific region
Source: Ecol Evol. 2013 Jun 7;3(7):2251–61. doi: 10.1002/ece3.624 (PMC3728962; doi:10.1002/ece3.624)
Supplement: Supplementary file 4 [file ece30003-2251-SD4.txt]

0
1000
2000
3000
4000
1 2 3 4 5 6 7 8
Delt
a K
 
K 
